# Supplementary material for: Kidney Damage in Long COVID: Studies in Experimental Mice
Source: Biology (Basel). 2023 Jul 30;12(8):1070. doi: 10.3390/biology12081070 (PMC10452084; doi:10.3390/biology12081070)
Supplement: Supplementary file 1 [file biology-12-01070-s001.zip]

Archive with 1 entries (1 files):
- biology-2506374-supplementary-1.pdf
